# Supplementary material for: Phosphorylation of auxin signaling repressor IAA8 by heat-responsive MPKs causes defective flower development
Source: Plant Physiol. 2024 Sep 6;196(4):2825–40. doi: 10.1093/plphys/kiae470 (PMC11638004; doi:10.1093/plphys/kiae470)
Supplement: kiae470_Supplementary_Data [file kiae470_supplementary_data.zip]

Archive with 2 entries (2 files):
- kiae470_Supplementary_Data.pdf
- pp.01010.2024-s06.pdf
